# Supplementary material for: HOP1 and HAP2 are conserved components of the meiosis-related machinery required for successful mating in Leishmania
Source: Nat Commun. 2023 Nov 7;14:7159. doi: 10.1038/s41467-023-42789-z (PMC10630298; doi:10.1038/s41467-023-42789-z)
Supplement: Supplementary file 3 — Supplementary Data 1 [file 41467_2023_42789_MOESM3_ESM.xlsx]

## Sheet: Null mutants - Fluorescent
Crossings (Replicate 1)	Initial concentration cells (after irradiation)		Hybrids confirmed		Minimum frequency of hybridization
	Parental MA37	Parental L747	wells	% positive	Frequency MA37	Frequency L747
L tropica MA37 eGFP-Neo and L tropica L747 mCH-Sat	700000	650000	16	66.6	9.52381e-07	1.02564e-06
L tropica MA37 Δhop1 eGFP-Neo and L tropica L747 WT mCH-Sat	260000	180000	8	33.3	1.28205e-06	1.85185e-06
L tropica MA37 WT eGFP-Neo and L tropica L747 Δhop1 mCH-Sat	260000	180000	2	8.3	3.20513e-07	4.62963e-07
L tropica MA37 Δhop1 eGFP-Neo and L tropica L747 Δhop1 mCH-Sat	260000	180000	0	0	-	-
L tropica MA37 ∆spo11 eGFP-Neo and L tropica L747 mCH-Sat	400000	650000	13	54.16	1.35417e-06	8.33333e-07
L tropica MA37 eGFP-Neo and L tropica L747 ∆spo11 mCH-Sat	700000	360000	14	58.33	8.33333e-07	1.62037e-06
L tropica MA37 ∆spo11 eGFP-Neo and L tropica L747 ∆spo11 mCH-Sat	400000	360000	14	58.3	1.45833e-06	1.62037e-06
L tropica MA37 ∆mnd1 eGFP-Neo and L tropica L747 mCH-Sat	500000	650000	18	75	1.5e-06	1.15385e-06
L tropica MA37 eGFP-Neo and L tropica L747 ∆mnd1 mCH-Sat	700000	425000	15	62.5	8.92857e-07	1.47059e-06
L tropica MA37 ∆mnd1 eGFP-Neo and L tropica L747 ∆mnd1 mCH-Sat	500000	425000	16	66.66	1.33333e-06	1.56863e-06
L tropica MA37 ∆hop2 eGFP-Neo and L tropica L747 mCH-Sat	400000	650000	9	37.5	9.375e-07	5.76923e-07
L tropica MA37 eGFP-Neo and L tropica L747 ∆hop2 mCH-Sat	700000	400000	8	33.33	4.7619e-07	8.33333e-07
L tropica MA37 ∆hop2 eGFP-Neo and L tropica L747 ∆hop2 mCH-Sat	400000	400000	4	16.66	4.16667e-07	4.16667e-07
L tropica MA37 ∆dmc1 eGFP-Neo and L tropica L747 mCH-Sat	260000	650000	13	54.16	2.08333e-06	8.33333e-07
L tropica MA37 eGFP-Neo and L tropica L747 ∆dmc1 mCH-Sat	700000	300000	9	37.5	5.35714e-07	1.25e-06
L tropica MA37 ∆dmc1 eGFP-Neo and L tropica L747 ∆dmc1 mCH-Sat	260000	300000	13	54.16	2.08333e-06	1.80556e-06
L tropica MA37 ∆hap2-1 eGFP-Neo and L tropica L747 mCH-Sat	360000	650000	2	8.33	2.31481e-07	1.28205e-07
L tropica MA37 eGFP-Neo and L tropica L747 ∆hap2-1 mCH-Sat	700000	300000	4	16.66	2.38095e-07	5.55556e-07
L tropica MA37 ∆hap2-1 eGFP-Neo and L tropica L747 ∆hap2-1 mCH-Sat	360000	300000	2	8.33	2.31481e-07	2.77778e-07
L tropica MA37 Δhap2-2 eGFP-Neo and L tropica L747 WT mCH-Sat	180000	125000	0	0	-	-
L tropica MA37 WT eGFP-Neo and L tropica L747 Δhap2-2 mCH-Sat	180000	125000	0	0	-	-
L tropica MA37 Δhap2-2 eGFP-Neo and L tropica L747 Δhap2-2 mCH-Sat	180000	125000	0	0	-	-
Crossings (Replicate 2)	Initial concentration cells (after irradiation)		Hybrids confirmed		Minimum frequency of hybridization
	Parental MA37	Parental L747	wells	% positive	Frequency MA37	Frequency L747
L tropica MA37 eGFP-Neo and L tropica L747 mCH-Sat	600000	725000	10	41.6	6.93333e-07	5.73793e-07
L tropica MA37 Δhop1 eGFP-Neo and L tropica L747 WT mCH-Sat	295000	725000	6	25	8.47458e-07	3.44828e-07
L tropica MA37 WT eGFP-Neo and L tropica L747 Δhop1 mCH-Sat	600000	235000	1	4.2	7e-08	1.78723e-07
L tropica MA37 Δhop1 eGFP-Neo and L tropica L747 Δhop1 mCH-Sat	295000	235000	1	4.16667	1.41243e-07	1.77305e-07
L tropica MA37 ∆spo11 eGFP-Neo and L tropica L747 mCH-Sat	380000	725000	15	62.5	1.64474e-06	8.62069e-07
L tropica MA37 eGFP-Neo and L tropica L747 ∆spo11 mCH-Sat	600000	420000	9.9984	41.66	6.94333e-07	9.91905e-07
L tropica MA37 ∆spo11 eGFP-Neo and L tropica L747 ∆spo11 mCH-Sat	380000	420000	9.984	41.6	1.09474e-06	9.90476e-07
L tropica MA37 ∆mnd1 eGFP-Neo and L tropica L747 mCH-Sat	550000	725000	15.9984	66.66	1.212e-06	9.19448e-07
L tropica MA37 eGFP-Neo and L tropica L747 ∆mnd1 mCH-Sat	600000	490000	13.9992	58.33	9.72167e-07	1.19041e-06
L tropica MA37 ∆mnd1 eGFP-Neo and L tropica L747 ∆mnd1 mCH-Sat	550000	490000	12.9984	54.16	9.84727e-07	1.10531e-06
L tropica MA37 ∆hop2 eGFP-Neo and L tropica L747 mCH-Sat	395000	725000	6.9984	29.16	7.38228e-07	4.02207e-07
L tropica MA37 eGFP-Neo and L tropica L747 ∆hop2 mCH-Sat	600000	430000	10.9992	45.83	7.63833e-07	1.06581e-06
L tropica MA37 ∆hop2 eGFP-Neo and L tropica L747 ∆hop2 mCH-Sat	395000	430000	4.992	20.8	5.26582e-07	4.83721e-07
L tropica MA37 ∆dmc1 eGFP-Neo and L tropica L747 mCH-Sat	325000	725000	12	50	1.53846e-06	6.89655e-07
L tropica MA37 eGFP-Neo and L tropica L747 ∆dmc1 mCH-Sat	600000	290000	10.9992	45.83	7.63833e-07	1.58034e-06
L tropica MA37 ∆dmc1 eGFP-Neo and L tropica L747 ∆dmc1 mCH-Sat	325000	290000	10.9992	45.83	1.41015e-06	1.58034e-06
L tropica MA37 ∆hap2-1 eGFP-Neo and L tropica L747 mCH-Sat	395000	725000	3	12.5	3.16456e-07	1.72414e-07
L tropica MA37 eGFP-Neo and L tropica L747 ∆hap2-1 mCH-Sat	600000	355000	4.9992	20.83	3.47167e-07	5.86761e-07
L tropica MA37 ∆hap2-1 eGFP-Neo and L tropica L747 ∆hap2-1 mCH-Sat	395000	355000	0	0	-	-
L tropica MA37 Δhap2-2 eGFP-Neo and L tropica L747 WT mCH-Sat	235000	725000	0	0	-	-
L tropica MA37 WT eGFP-Neo and L tropica L747 Δhap2-2 mCH-Sat	600000	210000	1.008	4.2	7e-08	2e-07
L tropica MA37 Δhap2-2 eGFP-Neo and L tropica L747 Δhap2-2 mCH-Sat	235000	210000	0	0	-	-
Crossings (Replicate 3)	Initial concentration cells (after irradiation)		Hybrids confirmed		Minimum frequency of hybridization
	Parental MA37	Parental L747	wells	% positive	Frequency MA37	Frequency L747
L tropica MA37 eGFP-Neo and L tropica L747 mCH-Sat	550000	490000	14	58.3333	1.06061e-06	1.19048e-06
L tropica MA37 Δhop1 eGFP-Neo and L tropica L747 WT mCH-Sat	410000	490000	7	29.1667	7.11382e-07	5.95238e-07
L tropica MA37 WT eGFP-Neo and L tropica L747 Δhop1 mCH-Sat	550000	430000	1	4.16667	7.57576e-08	9.68992e-08
L tropica MA37 Δhop1 eGFP-Neo and L tropica L747 Δhop1 mCH-Sat	410000	430000	1	4.16667	1.01626e-07	9.68992e-08
L tropica MA37 ∆spo11 eGFP-Neo and L tropica L747 mCH-Sat	440000	490000	14	58.3333	1.32576e-06	1.19048e-06
L tropica MA37 eGFP-Neo and L tropica L747 ∆spo11 mCH-Sat	550000	405000	13	54.1667	9.84848e-07	1.33745e-06
L tropica MA37 ∆spo11 eGFP-Neo and L tropica L747 ∆spo11 mCH-Sat	440000	405000	15	62.5	1.42045e-06	1.54321e-06
L tropica MA37 ∆mnd1 eGFP-Neo and L tropica L747 mCH-Sat	550000	490000	16	66.6667	1.21212e-06	1.36054e-06
L tropica MA37 eGFP-Neo and L tropica L747 ∆mnd1 mCH-Sat	550000	460000	14	58.3333	1.06061e-06	1.26812e-06
L tropica MA37 ∆mnd1 eGFP-Neo and L tropica L747 ∆mnd1 mCH-Sat	550000	460000	11	45.8333	8.33333e-07	9.96377e-07
L tropica MA37 ∆hop2 eGFP-Neo and L tropica L747 mCH-Sat	430000	490000	11	45.8333	1.06589e-06	9.35374e-07
L tropica MA37 eGFP-Neo and L tropica L747 ∆hop2 mCH-Sat	550000	390000	5	20.8333	3.78788e-07	5.34188e-07
L tropica MA37 ∆hop2 eGFP-Neo and L tropica L747 ∆hop2 mCH-Sat	430000	390000	10	41.6667	9.68992e-07	1.06838e-06
L tropica MA37 ∆dmc1 eGFP-Neo and L tropica L747 mCH-Sat	315000	490000	6	25	7.93651e-07	5.10204e-07
L tropica MA37 eGFP-Neo and L tropica L747 ∆dmc1 mCH-Sat	550000	315000	4	16.6667	3.0303e-07	5.29101e-07
L tropica MA37 ∆dmc1 eGFP-Neo and L tropica L747 ∆dmc1 mCH-Sat	315000	315000	1	4.16667	1.32275e-07	1.32275e-07
L tropica MA37 ∆hap2-1 eGFP-Neo and L tropica L747 mCH-Sat	395000	490000	8	33.3333	8.43882e-07	6.80272e-07
L tropica MA37 eGFP-Neo and L tropica L747 ∆hap2-1 mCH-Sat	550000	440000	5	20.8333	3.78788e-07	4.73485e-07
L tropica MA37 ∆hap2-1 eGFP-Neo and L tropica L747 ∆hap2-1 mCH-Sat	395000	440000	7	29.1667	7.38397e-07	6.62879e-07
L tropica MA37 Δhap2-2 eGFP-Neo and L tropica L747 WT mCH-Sat	322500	490000	0	0	-	-
L tropica MA37 WT eGFP-Neo and L tropica L747 Δhap2-2 mCH-Sat	550000	395000	0	0	-	-
L tropica MA37 Δhap2-2 eGFP-Neo and L tropica L747 Δhap2-2 mCH-Sat	322500	395000	0	0	-	-
All experimental crossings	Total number of hybrids	% positive wells	p-values for Figure 2B	p-values for Figure 2C
L tropica MA37 eGFP-Neo and L tropica L747 mCH-Sat	40	55.5556	-	-
L tropica MA37 Δhop1 eGFP-Neo and L tropica L747 WT mCH-Sat	21	29.1667	<0.0001	0.9954
L tropica MA37 WT eGFP-Neo and L tropica L747 Δhop1 mCH-Sat	4	5.55556	0.0583	0.0225
L tropica MA37 Δhop1 eGFP-Neo and L tropica L747 Δhop1 mCH-Sat	2	2.77778	<0.0001	0.0058
L tropica MA37 ∆spo11 eGFP-Neo and L tropica L747 mCH-Sat	42	58.3333	0.9994	0.918
L tropica MA37 eGFP-Neo and L tropica L747 ∆spo11 mCH-Sat	36.9984	51.3867	0.9996	0.1899
L tropica MA37 ∆spo11 eGFP-Neo and L tropica L747 ∆spo11 mCH-Sat	38.984	54.1444	0.9998	0.1261
L tropica MA37 ∆mnd1 eGFP-Neo and L tropica L747 mCH-Sat	49.9984	69.4422	0.9993	0.4695
L tropica MA37 eGFP-Neo and L tropica L747 ∆mnd1 mCH-Sat	42.9992	59.7211	0.7219	0.1983
L tropica MA37 ∆mnd1 eGFP-Neo and L tropica L747 ∆mnd1 mCH-Sat	39.9984	55.5533	>0.9999	0.3162
L tropica MA37 ∆hop2 eGFP-Neo and L tropica L747 mCH-Sat	26.9984	37.4978	0.165	0.3162
L tropica MA37 eGFP-Neo and L tropica L747 ∆hop2 mCH-Sat	23.9992	33.3322	0.3938	0.6824
L tropica MA37 ∆hop2 eGFP-Neo and L tropica L747 ∆hop2 mCH-Sat	18.992	26.3778	0.0267	0.3482
L tropica MA37 ∆dmc1 eGFP-Neo and L tropica L747 mCH-Sat	31	43.0556	0.1663	0.3853
L tropica MA37 eGFP-Neo and L tropica L747 ∆dmc1 mCH-Sat	23.9992	33.3322	0.8405	0.5197
L tropica MA37 ∆dmc1 eGFP-Neo and L tropica L747 ∆dmc1 mCH-Sat	24.9992	34.7211	0.2271	0.4074
L tropica MA37 ∆hap2-1 eGFP-Neo and L tropica L747 mCH-Sat	13	18.0556	0.0029	0.0426
L tropica MA37 eGFP-Neo and L tropica L747 ∆hap2-1 mCH-Sat	13.9992	19.4433	0.0018	0.1818
L tropica MA37 ∆hap2-1 eGFP-Neo and L tropica L747 ∆hap2-1 mCH-Sat	9	12.5	0.0003	0.0059
L tropica MA37 Δhap2-2 eGFP-Neo and L tropica L747 WT mCH-Sat	0	0	<0.0001	0.0024
L tropica MA37 WT eGFP-Neo and L tropica L747 Δhap2-2 mCH-Sat	1.008	1.4	<0.0001	0.0046
L tropica MA37 Δhap2-2 eGFP-Neo and L tropica L747 Δhap2-2 mCH-Sat	0	0	<0.0001	0.0024
Total:	504

## Sheet: Null mutants - Non fluorescent
Crossings (Replicate 1)	Initial concentration cells (after irradiation)		Hybrids confirmed		Minimum frequency of hybridization
	Parental MA37	Parental L747	wells	% positive
MA37 SSU-Bsd and L747 SSU-Pac	250000	113000	10	41.6	3.7e-06
MA37 SSU-Bsd and L747 Δhop1-Pac	250000	135000	0	0	-
MA37 SSU-Bsd and L747 Δhap2-2-Pac	250000	450000	1	4.1	9.26e-08
Crossings (Replicate 2)	Initial concentration cells (after irradiation)		450000		Minimum frequency of hybridization
	Parental MA37	Parental L747	wells	% positive
MA37 SSU-Bsd and L747 SSU-Pac	1200000	135000	7	29.16	3.09e-06
MA37 SSU-Bsd and L747 Δhop1-Pac	1200000	2500000	0	0	-
MA37 SSU-Bsd and L747 Δhap2-2-Pac	1200000	3150000	2	8.3	1.33e-07
Crossings (Replicate 3)	Initial concentration cells (after irradiation)		Hybrids confirmed		Minimum frequency of hybridization
	Parental MA37	Parental L747	wells	% positive
MA37 SSU-Bsd and L747 SSU-Pac	550000	113000	9	37.5	3.7e-06
MA37 SSU-Bsd and L747 Δhop1-Pac	550000	520000	0	0	-
MA37 SSU-Bsd and L747 Δhap2-2-Pac	550000	455000	2	8.3	9.19e-07
All experimental crossings	Total number of hybrids	% positive wells	p-values for Figure S3B	p-values for Figure S3C
MA37 SSU-Bsd and L747 SSU-Pac	26	36.0867	-	-
MA37 SSU-Bsd and L747 Δhop1-Pac	0	0	<0.0001	<0.0001
MA37 SSU-Bsd and L747 Δhap2-2-Pac	5	6.9	0.0004	<0.0001

## Sheet: Addbacks crossings
Crossings (Replicate 1)	Initial concentration cells (after irradiation)		Hybrids confirmed		Minimum frequency of hybridization
	Parental MA37	Parental L747	wells	% positive	Frequency MA37	Frequency L747
L tropica MA37 eGFP-Neo and L tropica L747 mCH-Sat	400000	250000	16	66.6667	1.66667e-06	2.66667e-06
L tropica MA37 eGFP-Neo and L tropica L747 Δhop1::HOP1-Sat	400000	240000	11	45.8333	1.14583e-06	1.90972e-06
L tropica MA37 Δhop1 eGFP-Neo and L tropica L747 Δhop1::HOP1-Sat	440000	240000	10	41.6667	9.4697e-07	1.73611e-06
L tropica MA37 eGFP-Neo and L tropica L747 Δhap2-2::HAP2-2-Sat	400000	325000	8	33.3333	8.33333e-07	1.02564e-06
L tropica MA37 Δhap2-2 eGFP-Neo and L tropica L747 Δhap2-2::HAP2-2-Sat	500000	325000	10	41.6667	8.33333e-07	1.28205e-06
Crossings (Replicate 2)	Initial concentration cells (after irradiation)		Hybrids confirmed		Minimum frequency of hybridization
	Parental MA37	Parental L747	wells	% positive	Frequency MA37	Frequency L747
L tropica MA37 eGFP-Neo and L tropica L747 mCH-Sat	460000	335000	14	58.3333	1.26812e-06	1.74129e-06
L tropica MA37 eGFP-Neo and L tropica L747 Δhop1::HOP1-Sat	460000	275000	8	33.3333	7.24638e-07	1.21212e-06
L tropica MA37 Δhop1 eGFP-Neo and L tropica L747 Δhop1::HOP1-Sat	440000	275000	7	29.1667	6.62879e-07	1.06061e-06
L tropica MA37 eGFP-Neo and L tropica L747 Δhap2-2::HAP2-2-Sat	460000	500000	6	25	5.43478e-07	5e-07
L tropica MA37 Δhap2-2 eGFP-Neo and L tropica L747 Δhap2-2::HAP2-2-Sat	335000	500000	5	20.8333	6.21891e-07	4.16667e-07
Crossings (Replicate 3)	Initial concentration cells (after irradiation)		Hybrids confirmed		Minimum frequency of hybridization
	Parental MA37	Parental L747	wells	% positive	Frequency MA37	Frequency L747
L tropica MA37 eGFP-Neo and L tropica L747 mCH-Sat	600000	650000	18	75	1.25e-06	1.15385e-06
L tropica MA37 eGFP-Neo and L tropica L747 Δhop1::HOP1-Sat	600000	495000	13	54.1667	9.02778e-07	1.09428e-06
L tropica MA37 Δhop1 eGFP-Neo and L tropica L747 Δhop1::HOP1-Sat	550000	495000	11	45.8333	8.33333e-07	9.25926e-07
L tropica MA37 eGFP-Neo and L tropica L747 Δhap2-2::HAP2-2-Sat	600000	650000	7	29.1667	4.86111e-07	4.48718e-07
L tropica MA37 Δhap2-2 eGFP-Neo and L tropica L747 Δhap2-2::HAP2-2-Sat	445000	650000	11	45.8333	1.02996e-06	7.05128e-07
All experimental crossings	Total number of hybrids	% positive wells	p-values for Figure 2E	p-values for Figure 2F
L tropica MA37 eGFP-Neo and L tropica L747 mCH-Sat	48	66.6667	-	-
L tropica MA37 eGFP-Neo and L tropica L747 Δhop1::HOP1-Sat	32	44.4444	<0.0001	0.0009
L tropica MA37 Δhop1 eGFP-Neo and L tropica L747 Δhop1::HOP1-Sat	28	38.8889	<0.0001	0.0009
L tropica MA37 eGFP-Neo and L tropica L747 Δhap2-2::HAP2-2-Sat	21	29.1667	0.0002	0.0195
L tropica MA37 Δhap2-2 eGFP-Neo and L tropica L747 Δhap2-2::HAP2-2-Sat	26	36.1111	<0.0001	0.0069
Total:	155
