# Supplementary material for: HOP1 and HAP2 are conserved components of the meiosis-related machinery required for successful mating in Leishmania
Source: Nat Commun. 2023 Nov 7;14:7159. doi: 10.1038/s41467-023-42789-z (PMC10630298; doi:10.1038/s41467-023-42789-z)
Supplement: Supplementary file 4 — Supplementary Data 2 [file 41467_2023_42789_MOESM4_ESM.xlsx]

## Sheet: HOP1 mutants
Crossings (Replicate 1)	Sand fly midguts			Ploidy
	Total	Positive midguts	% positive midguts	diploid		triploid		tetraploid
				Total	%	Total	%	Total	%
L tropica MA37 eGFP-Neo and L tropica L747 mCH-Sat	32	16	50	13	81.25	3	18.75	0	0
L tropica MA37 Δhop1 eGFP-Neo and L tropica L747 mCH-Sat	26	4	15.38	0	0	2	50	2	50
L tropica MA37 eGFP-Neo and L tropica L747 Δhop1 mCH-Sat	0	0	0	-	-	-	-	-	-
L tropica MA37 Δhop1 eGFP-Neo and L tropica L747 Δhop1 mCH-Sat	0	0	0	-	-	-	-	-	-
L tropica MA37 eGFP-Neo and L tropica L747 Δhop1::HOP1-Sat	31	7	22.5	3	42.8571	2	28.5714	2	28.5714
L tropica MA37 Δhop1 eGFP-Neo and L tropica L747 Δhop1::HOP1 (Sat)	24	4	16.6	0	0	2	50	2	50
Crossings (Replicate 2)	Sand fly midguts			Ploidy
	Total	Positive midguts	% positive midguts	diploid		triploid		tetraploid
				Total	%	Total	%	Total	%
L tropica MA37 eGFP-Neo and L tropica L747 mCH-Sat	48	31	65	17	54.8387	13	41.9355	1	3.22581
L tropica MA37 Δhop1 eGFP-Neo and L tropica L747 mCH-Sat	37	4	10.81	0	0	0	0	4	100
L tropica MA37 eGFP-Neo and L tropica L747 Δhop1 mCH-Sat	0	0	0	-	-	-	-	-	-
L tropica MA37 Δhop1 eGFP-Neo and L tropica L747 Δhop1 mCH-Sat	0	0	0	-	-	-	-	-	-
L tropica MA37 eGFP-Neo and L tropica L747 Δhop1::HOP1-Sat	33	10	30.3	5	50	0	0	5	50
L tropica MA37 Δhop1 eGFP-Neo and L tropica L747 Δhop1::HOP1 (Sat)	31	2	6.45	0	0	0	0	2	100

## Sheet: HAP2-2 mutants
Crossings (Replicate 1)	Sand fly midguts			Ploidy (PI staining)
	Total	Positive midguts	% positive midguts	diploid		triploid		tetraploid
				Total	%	Total	%	Total	%
L tropica MA37 eGFP-Neo and L tropica L747 mCH-Sat	20	9	45	5	55.5556	3	33.3333	1	11.1111
L tropica MA37 Δhap2-2 eGFP-Neo and L tropica L747 mCH-Sat	33	1	3	0	0	0	0	1	100
L tropica MA37 eGFP-Neo and L tropica L747 Δhap2-2 mCH-Sat	0	0	0	-	-	-	-	-	-
L tropica MA37 Δhap2-2 eGFP-Neo and L tropica L747 Δhap2-2 mCH-Sat	0	0	0	-	-	-	-	-	-
L tropica MA37 eGFP-Neo and L tropica L747 Δhap2-2::HAP2-2-Sat	34	9	26.6	1	11.1111	4	44.4444	4	44.4444
L tropica MA37 Δhap2-2 eGFP-Neo and L tropica L747 Δhap2-2::HAP2-2-Sat	0	0	0	-	0	-	0	-	0
Crossings (Replicate 2)	Sand fly midguts			Ploidy (PI staining)
	Total	Positive midguts	% positive midguts	diploid		triploid		tetraploid
				Total	%	Total	%	Total	%
L tropica MA37 eGFP-Neo and L tropica L747 mCH-Sat	71	40	56.33	33	82.5	4	10	3	7.5
L tropica MA37 Δhap2-2 eGFP-Neo and L tropica L747 mCH-Sat	86	8	9.3	0	0	3	37.5	5	62.5
L tropica MA37 eGFP-Neo and L tropica L747 Δhap2-2 mCH-Sat	0	0	0	-	-	-	-	-	-
L tropica MA37 Δhap2-2 eGFP-Neo and L tropica L747 Δhap2-2 mCH-Sat	0	0	0	-	-	-	-	-	-
L tropica MA37 eGFP-Neo and L tropica L747 Δhap2-2::HAP2-2-Sat	94	15	15.95	1	6.66667	7	46.6667	7	46.6667
L tropica MA37 Δhap2-2 eGFP-Neo and L tropica L747 Δhap2-2::HAP2-2-Sat	0	0	0	-	0	-	0	-	0
