# Supplementary material for: HOP1 and HAP2 are conserved components of the meiosis-related machinery required for successful mating in Leishmania
Source: Nat Commun. 2023 Nov 7;14:7159. doi: 10.1038/s41467-023-42789-z (PMC10630298; doi:10.1038/s41467-023-42789-z)
Supplement: Supplementary file 5 — Supplementary Data 3 [file 41467_2023_42789_MOESM5_ESM.xlsx]

## Sheet: Summary - Qualimap WGS
WGS Sample	Sample description	Species	Location	Number of reads (post QC)	Number of mapped reads (percentage)	Mean mapping quality	Mean coverage	SD coverage
L747mChHAP2	Parental L747 WT mCherry-Sat	Leishmania tropica	Israel	7055093	6,468,402 (91.68%)	54.1955	27.7838X	30.9439X
L747mChHOP1	Parental L747 HOP1 KO mCherry-Sat	Leishmania tropica	Israel	15998129	13,978,362 (87.37%)	54.2374	60.167X	70.0463X
L747mChWT	Parental L747 HAP2-2 KO mCherry-Sat	Leishmania tropica	Israel	20477884	17,807,093 (86.96%)	54.2434	76.6481X	81.0401X
LtHyb1	Hybrid Sand Fly MA37 WT GFP-Neo vs L747 WT mCH-Sat clone B01	Leishmania tropica	Experimental sand fly hybrid	6597458	6,085,135 (92.23%)	54.8215	26.108X	27.7729X
LtHyb2	Hybrid Sand Fly MA37 WT GFP-Neo vs L747 WT mCH-Sat clone F02	Leishmania tropica	Experimental sand fly hybrid	7286725	6,846,987 (93.97%)	54.6724	29.4311X	30.6224X
LtHyb3	Hybrid Sand Fly MA37 WT HAP2-2 KO GFP-Neo vs L747 WT mCH-Sat clone B01	Leishmania tropica	Experimental sand fly hybrid	7743756	7,163,768 (92.51%)	54.7938	30.8731X	30.3723X
LtHyb4	Hybrid Sand Fly MA37 WT HAP2-2 KO GFP-Neo vs L747 WT mCH-Sat clone F01	Leishmania tropica	Experimental sand fly hybrid	7132092	6,571,561 (92.14%)	54.7693	28.27X	28.1835X
LtHyb5	Hybrid Sand Fly MA37 WT HAP2-2 KO GFP-Neo vs L747 WT mCH-Sat clone G12	Leishmania tropica	Experimental sand fly hybrid	7773717	7,116,599 (91.55%)	54.7879	30.66X	29.7492X
LtHyb6	Hybrid Sand Fly MA37 WT HOP1 KO GFP-Neo vs L747 WT mCH-Sat clone B09	Leishmania tropica	Experimental sand fly hybrid	7006274	6,555,830 (93.57%)	55.0153	28.1303X	27.5979X
LtHyb7	Hybrid Sand Fly MA37 WT HOP1 KO GFP-Neo vs L747 WT mCH-Sat clone C09	Leishmania tropica	Experimental sand fly hybrid	7836592	7,291,821 (93.05%)	54.9724	31.4509X	32.958X
MA37GFPHAP2	Parental MA37 HAP2-2 KO GFP-Neo	Leishmania tropica	Jordan	6542652	5,936,528 (90.74%)	54.8488	25.5566X	24.8463X
MA37GFPHOP1	Parental MA37 HOP1 KO GFP-Neo	Leishmania tropica	Jordan	16684997	13,403,909 (80.34%)	54.8925	57.941X	57.6525X
MA37GFPWT	Parental MA37 WT GFP-Neo	Leishmania tropica	Jordan	15465616	12,792,954 (82.72%)	54.8197	55.3328X	64.2562X

## Sheet: Heterozygous_Homozygous_SNPs
WGS Sample	Sample description	Expected ploidy	Heterozygous SNPs	Homozygous SNPs	Total SNPs
L747mChHAP2	Parental L747 WT mCherry-Sat	Diploid	23436	312116	335554
L747mChHOP1	Parental L747 HOP1 KO mCherry-Sat	Diploid	22521	321435	343958
L747mChWT	Parental L747 HAP2-2 KO mCherry-Sat	Diploid	23318	323141	346461
LtHyb1	Hybrid Sand Fly MA37 WT GFP-Neo and L747 WT mCH-Sat clone B01	Diploid	385332	56144	441478
LtHyb2	Hybrid Sand Fly MA37 WT GFP-Neo and L747 WT mCH-Sat clone F02	Triploid	386554	60009	446565
LtHyb3	Hybrid Sand Fly MA37 WT HAP2-2 KO GFP-Neo and L747 WT mCH-Sat clone B01	Triploid	384148	62714	446864
LtHyb4	Hybrid Sand Fly MA37 WT HAP2-2 KO GFP-Neo and L747 WT mCH-Sat clone F01	Triploid	365601	71472	437075
LtHyb5	Hybrid Sand Fly MA37 WT HAP2-2 KO GFP-Neo and L747 WT mCH-Sat clone G12	Triploid	375501	68351	443854
LtHyb6	Hybrid Sand Fly MA37 WT HOP1 KO GFP-Neo and L747 WT mCH-Sat clone B09	Triploid	377812	56479	434293
LtHyb7	Hybrid Sand Fly MA37 WT HOP1 KO GFP-Neo and L747 WT mCH-Sat clone C09	Triploid	380542	56946	437490
MA37GFPHAP2	Parental MA37 HAP2-2 KO GFP-Neo	Diploid	19103	168995	188100
MA37GFPHOP1	Parental MA37 HOP1 KO GFP-Neo	Diploid	17880	174277	192159
MA37GFPWT	Parental MA37 WT GFP-Neo	Diploid	17458	174026	191486

## Sheet: Parental contribution_Mean
WGS sample	Sample description	1_L747	1_MA37	2_L747	2_MA37	3_L747	3_MA37	4_L747	4_MA37	5_L747	5_MA37	6_L747	6_MA37	7_L747	7_MA37	8_L747	8_MA37	9_L747	9_MA37	10_L747	10_MA37	11_L747	11_MA37	12_L747	12_MA37	13_L747	13_MA37	14_L747	14_MA37	15_L747	15_MA37	16_L747	16_MA37	17_L747	17_MA37	18_L747	18_MA37	19_L747	19_MA37	20_L747	20_MA37	21_L747	21_MA37	22_L747	22_MA37	23_L747	23_MA37	24_L747	24_MA37
MA37GFPWT	Parental MA37 WT GFP-Neo	0	2.02	0	2.16	0	2.13	0	1.99	0	2	0	2.01	0	2.16	0	2	0	1.99	0	2.11	0	2.24	0	2.11	0	1.95	0	1.92	0	2.04	0	2.11	0	2.13	0	2.04	0	1.9	0	2.02	0	2.01	0	1.94	0	2.16	0	2.03
L747mChWT	Parental L747 WT mCherry-Sat	1.96	0	1.92	0	2.05	0	1.96	0	2.02	0	2.04	0	2.06	0	1.9	0	2.02	0	2.11	0	2.2	0	2.14	0	2.07	0	1.98	0	2.05	0	2.15	0	2.04	0	2.1	0	2	0	3.02	0	2.12	0	2.04	0	2.12	0	2.06	0
LtHyb1	Hybrid Sand Fly MA37 WT GFP-Neo and L747 WT mCH-Sat clone B01	1.03	1.1	1.05	1.09	1.07	1.1	1.06	1.1	1.01	1.03	1.1	1.15	1.06	1.08	0.96	1	0.99	1.03	1.07	1.1	1.04	1.06	1.01	1.03	1.02	1.04	0.97	1.01	1.08	1.11	1.06	1.06	1.02	1.05	1.06	1.09	0.94	0.95	1.34	0.3	1.07	1.09	1.06	1.09	1.07	1.08	1	1.04
LtHyb2	Hybrid Sand Fly MA37 WT GFP-Neo and L747 WT mCH-Sat clone F02	1.88	0.99	1.99	1.02	1.99	1.01	2.01	1.04	2.07	1.1	2.12	1.09	2.11	1.13	1.92	0.98	2.01	1.05	2.19	1.08	2.19	1.11	2.07	1.05	2.02	1.01	2.02	1.05	2.23	1.12	2.14	1.08	2.1	1.1	2.07	1.06	1.97	1.01	1.97	1.01	2.16	1.07	1.96	1.02	2.05	1.04	2	1.02
MA37GFPHAP2	Parental MA37 HAP2-2 KO GFP-Neo	0	2.08	0	2.03	0	2.02	0	1.98	0	2.12	0	2.04	0	2.25	0	2.05	0	2.03	0	2.1	0	2.06	0	2.08	0	1.92	0	1.95	0	2.15	0	2.08	0	2.05	0	2.06	0	1.93	0	2.02	0	2.07	0	2	0	2.09	0	2.04
L747mChHAP2	Parental L747 HAP2-2 KO mCherry-Sat	1.94	0	1.85	0	2.04	0	2.02	0	1.93	0	2.13	0	2.11	0	2.05	0	1.95	0	2.07	0	2.16	0	2.1	0	2.02	0	2.96	0	2.12	0	2.13	0	2.05	0	2.09	0	2.01	0	3.04	0	2.07	0	2.06	0	2.05	0	1.98	0
LtHyb3	Hybrid Sand Fly MA37 WT HAP2-2 KO GFP-Neo and L747 WT mCH-Sat clone B01	2.4	1.27	2.45	1.28	2.47	1.27	1.21	1.22	2.41	1.26	2.53	1.31	2.52	1.3	2.2	1.18	2.34	1.18	2.59	0.01	2.64	1.35	2.54	1.3	2.46	1.2	1.21	1.21	2.58	1.34	2.53	1.3	2.6	1.35	2.46	1.28	1.21	1.18	2.47	1.26	2.51	1.29	2.4	1.26	2.53	1.29	2.4	1.23
LtHyb4	Hybrid Sand Fly MA37 WT HAP2-2 KO GFP-Neo and L747 WT mCH-Sat clone F01	2.06	1.14	2.23	1.16	2.17	1.05	2.19	0	2.04	1.08	2.17	1.13	2.14	1.1	2.07	1.07	2.07	1.08	2.29	0	2.38	1.2	2.15	1.07	2.1	1.04	2.11	1.09	2.24	1.17	2.17	1.1	2.17	1.13	2.07	1.09	2.07	0.01	2.13	1.09	2.2	1.11	2.1	1.08	2.17	1.09	2.14	1.1
LtHyb5	Hybrid Sand Fly MA37 WT HAP2-2 KO GFP-Neo and L747 WT mCH-Sat clone G12	1.88	1.01	2.07	1.1	2.13	1.07	2.39	0	2.23	1.09	2.11	1.08	2.45	1.14	1.91	0.96	1.98	1.03	2.12	0.13	3.06	1.11	2.17	1.09	2.32	1.26	2.02	1.04	2.2	1.37	2.29	1.17	2.16	1.11	2.92	1.07	1.98	1	3.28	1.01	2.24	1.14	3.37	1.07	2.18	1.12	2.09	1.1
MA37GFPHOP1	Parental MA37 HOP1 KO GFP-Neo	0	1.94	0	2.04	0	1.95	0	1.97	0	1.95	0	1.98	0	2.08	0	1.92	0	1.95	0	2.11	0	2.09	0	2.12	0	1.95	0	2.02	0	2.07	0	2.04	0	2.04	0	2.09	0	1.91	0	2	0	2.01	0	2	0	2.09	0	1.96
L747mChHOP1	Parental L747 HOP1 KO mCherry-Sat	1.9	0	1.96	0	2.08	0	1.98	0	1.97	0	2.02	0	2.05	0	2.81	0	2.93	0	2.04	0	3.18	0	2.17	0	2.99	0	1.95	0	2.07	0	2.04	0	3.03	0	2.05	0	1.87	0	2.98	0	2.06	0	2	0	2.1	0	2.03	0
LtHyb6	Hybrid Sand Fly MA37 WT HOP1 KO GFP-Neo and L747 WT mCH-Sat clone B09	0.95	1.98	1	2.08	1.08	2.19	1.03	2.15	0.99	2.08	1.04	2.14	1.04	2.2	1	2.11	1	2.07	1.05	2.14	1.04	2.16	0.97	1.99	1.02	2.07	1	2.04	1.08	2.21	1.03	2.1	1.02	2.14	1.02	2.1	0.94	1.94	1	2.06	1.06	2.18	1.01	2.07	1.07	2.13	1.01	2.13
LtHyb7	Hybrid Sand Fly MA37 WT HOP1 KO GFP-Neo and L747 WT mCH-Sat clone C09	0.96	2.11	0.99	2.1	1.02	2.12	1.02	2.14	0.97	2.08	0.99	2.04	1.09	2.25	0.96	2.01	0.95	2	1.09	2.19	1.03	2.11	2.08	2.13	1.03	2.04	0.97	2	1.09	2.22	1.06	2.18	1.03	2.11	1	2.12	1	2.04	1.02	2.1	1.06	2.13	1	2.09	1.05	2.18	0.98	2.05
[truncated: 24 more columns]
