# Supplementary material for: HOP1 and HAP2 are conserved components of the meiosis-related machinery required for successful mating in Leishmania
Source: Nat Commun. 2023 Nov 7;14:7159. doi: 10.1038/s41467-023-42789-z (PMC10630298; doi:10.1038/s41467-023-42789-z)
Supplement: Supplementary file 6 — Supplementary Data 4 [file 41467_2023_42789_MOESM6_ESM.xlsx]

## Sheet: Primers
Oligo Name	Description	Sequence
CP-OL000	sgRNA-Universal-R	5’- aaaagcaccgactcggtgccactttttcaagttgataacggactagccttattttaacttgctatttctagctctaaaac-3’
CP-OL002	Upstream-SPO11repair-F	5’- AGACATGCACCAGGCCGGCGGCCCTCGTCTgtataatgcagacctgctgc-3’
CP-OL004	5’sgRNA-SPO11-F	5’- gaaattaatacgactcactataggGCAGCACATCGCAGATCTGGgttttagagctagaaatagc-3’
CP-OL006	Downstream-SPO11repair-R	5’- CACAGCCATCGCAGCGCTGTGTGTGCGCGTccaatttgagagacctgtgc-3’
CP-OL007	3’sgRNA-SPO11-F	5’-gaaattaatacgactcactataggGTGGGCTTCTGATAAGCAGCgttttagagctagaaatagc-3’
CP-OL009	Upstream-MND1repair-F	5’- CCGGTGCGCGCTGCCCCAGCAACACAAGCAgtataatgcagacctgctgc-3’
CP-OL011	5’sgRNA-MND1-F	5’- gaaattaatacgactcactataggCAGGACACCACACACGCGTCgttttagagctagaaatagc-3’
CP-OL013	Downstream-MND1repair-R	5’- TTGGAAACCTCTCCTCTTCTTCTTTCTTTCccaatttgagagacctgtgc-3’
CP-OL014	3’sgRNA-MND1-F	5’- gaaattaatacgactcactataggGACGTCGTACCGCCGCTCAGgttttagagctagaaatagc-3’
CP-OL016	Upstream-HOP2repair-F	5’- TGTGTGTGTGTGTGTGTGTGTGCACGCATCgtataatgcagacctgctgc-3’
CP-OL018	5’sgRNA-HOP2-F	5’- gaaattaatacgactcactataggCCCCATCTCGCATCATCTGCgttttagagctagaaatagc-3’
CP-OL020	Downstream-HOP2repair-R	5’- GTCATTACGCAGCAAAAAAAGGGGGGCGGCccaatttgagagacctgtgc-3’
CP-OL021	3’sgRNA-HOP2-F	5’- gaaattaatacgactcactataggGCTCACTACGCGTCAAGCAAgttttagagctagaaatagc-3’
CP-OL023	Upstream-HAP2-1repair-F	5’- TCCACTGGCAGCGGCTGCTCCCACGGTGCCgtataatgcagacctgctgc-3’
CP-OL025	5’sgRNA-HAP2-1-F	5’- gaaattaatacgactcactataggGCTCATTCGCACTTCTGTAAgttttagagctagaaatagc-3’
CP-OL027	Downstream-HAP2-1repair-R	5’- ATCAAAAACACAGAAACGATGGGGCACAGTccaatttgagagacctgtgc-3’
CP-OL028	3’sgRNA- HAP2-1-F	5’- gaaattaatacgactcactataggAGCAGCAGTATCGGCTGTCAgttttagagctagaaatagc-3’
CP-OL030	Upstream-DMC1repair-F	5’- TGCGCGAGGGTGACACAGACAGGTCTGTCGgtataatgcagacctgctgc-3’
CP-OL032	5’sgRNA-DMC1-F	5’- gaaattaatacgactcactataggGCAGACAAAGAACTCTCGAAgttttagagctagaaatagc-3’
CP-OL034	Downstream-DMC1repair-R	5’- AACCAAGGAAGAAGGGTTCTCAGGTTTCTGccaatttgagagacctgtgc-3’
CP-OL035	3’sgRNA-DMC1-F	5’- gaaattaatacgactcactataggGAGGGCCACAAACGGCTACGgttttagagctagaaatagc-3’
CP-OL037	Upstream-HOP1repair-F	5’- AGTGTCCGCCCCGTGCCGCTTCGGCTAACCgtataatgcagacctgctgc-3’
CP-OL038	Upstream-HOP1repair-R	5’- CTGGTTCACGGCTGTCACGGTCGACGTCATactacccgatcctgatccag-3’
CP-OL039	5’sgRNA-HOP1-F	5’- gaaattaatacgactcactataggCAGTTGTAATAAGACGCGTGgttttagagctagaaatagc-3’
CP-OL041	Downstream-L747-HOP1repair-R	5’- CAGCAGAGCGCACCTTGTGACAGAAAAGGGccaatttgagagacctgtgc-3’
CP-OL042	3’sgRNA-L747-HOP1-F	5’- gaaattaatacgactcactataggATGGCACCGGTTGGATGTCGgttttagagctagaaatagc-3’
CP-OL127	Downstream-MA37-HOP1repair-R	5’- AAACATCAGCAGAGCGCACCTTATGACAGAccaatttgagagacctgtgc-3’
CP-OL128	3’sgRNA-MA37-HOP1-F	5’- gaaattaatacgactcactataggAAAGGGTCACGACATCCAACgttttagagctagaaatagc-3’
CP-OL044	Upstream-HAP2-2-repair-F	5’- AAGGCCGGCACGCCTCCACCGCTCTACCACgtataatgcagacctgctgc-3’
CP-OL045	Upstream-HAP2-2-repair-R	5’- GGTGGAATTATCACCCGTCGCAGGCGACATactacccgatcctgatccag-3’
CP-OL046	5’sgRNA-HAP2-2-F	5’- gaaattaatacgactcactataggTCTGTCTTTTGAGTATGCGAgttttagagctagaaatagc-3’
CP-OL048	Downstream- HAP2-2repair-R	5’- GTGCGTGTGCGAGTGCGGCCTTCGCTGCGCccaatttgagagacctgtgc-3’
CP-OL049	3’sgRNA-HAP2-2-F	5’-gaaattaatacgactcactataggTTGTTTCTGGGTGGTGAAAGgttttagagctagaaatagc-3’
CP-OL063	SPO11-CDS-F	5’- CGTCTTCATCAAACTCGACG-3’
CP-OL064	SPO11-CDS-R	5’- CCATTACGCGCACCACAT-3’
CP-OL065	SPO11-5’UTR-F	5’- GCTTCATCTCCATCGCAT-3’
CP-OL066	MND1-CDS-F	5’- CTGGACAGCAGTGACAAC-3’
CP-OL067	MND1-CDS-R	5’- GCTCATTCTGTGTTGAGGAA-3’
CP-OL068	MND1-5’UTR-F	5’- CAAACCCTTCCGTCCCTAT-3’
CP-OL069	HOP2-CDS-F	5’- GCTTTCAGAGAGGAGTCGC-3’
CP-OL070	HOP2-CDS-R	5’- GTCAAGCAAGGGATACGC-3’
CP-OL071	HOP2-5’UTR-F	5’- CCTCTGCATCCTTCTTTCTTC-3’
CP-OL072	HAP2-1-CDS-F	5’- GTATGGTGCGCGAAACCA-3’
CP-OL073	HAP2-1-CDS-R	5’- GTTGCATTGGTTCAGCAGAC-3’
CP-OL074	HAP2-1-5’UTR-F	5’- CGATTATCAGGCGCGTCC-3’
CP-OL075	DMC1-CDS-F	5’- CTGGTGTGCAGATGCAGT-3’
CP-OL076	DMC1-CDS-R	5’- CTGATCCTCCGCCATCTT-3’
CP-OL077	DMC1-5’UTR-F	5’- CTACCAACGTCGCCTTTTCA-3’
CP-OL078	HOP1-CDS-F	5’- GTCAAACACCATGTGAACATCGG-3’
CP-OL079	HOP1-CDS-R	5’- CAAACAGCAGGAAGGTCAG-3’
CP-OL080	HOP1-5’UTR-F	5’- CGCTCTCTTCCTTCAATCTCT-3’
CP-OL081	HAP2-2-CDS-F	5’- GTCTTGGAGACAGAGGTGAC-3’
CP-OL082	HAP2-2-CDS-R	5’- GAAGAAGCTGGAGAGCAGAC-3’
CP-OL083	HAP2-2-5’UTR-F	5’- CTGCTTTCACGCCTTGTAC-3’
CP-OL091	PACr-R	5’- CCGTTGGCTTGTATTCAGTCA-3’
CP-OL102	SSUseq-F	5’- taaacccatccaatatcga-3’
CP-OL119	SSUInt-F	5’- GGTGTGTGGCGCCTTTGA-3’
CP-OL062	BSDr-R	5’- GACGATACAAGTCAGGTTG-3’
CP-OL243	SSUInt-R	5’- AGGAAGCCAAGTCATCCATC-3’
CP-OL244	NEOr-F	5’- GTGCTTTACGGTATCGCCGC-3’
CP-OL245	SATr-F	5’ - CGGCGGCATTGACCTGTTC
CP-OL254	L747Hop1_insert_re-expressor-F	5’-acacacctccacagcagccaATGACGTCGACCGTGACAGCC-3’
CP-OL255	L747Hop1_insert_re-expressor-R	5’- caagaaaggaggaggagggcTCAGCGGGACGACCGCCG-3’
CP-OL256	L747Hap2-2_insert_re-expressor-F	5’-acacacctccacagcagccaATGTCGCCTGCGTCGGGT-3’
CP-OL257	L747Hap2-2_insert_re-expressor-R	5’-caagaaaggaggaggagggcTCAGTTCAGACACGCCAAGAACTTG-3’

## Sheet: Cell lines
Cell line name	Description	Source	Background strain
L. tropica MA37-RNAPolT7SpCas9-Hyg	MA37 strain expressing T7RNAPol and SpCas9 and resistant to hygromycin	Louradour, Ferreira, et al. 2022	MHOM/JO/94/MA37
L. tropica L747-RNAPolT7SpCas9-Hyg	L747 strain expressing T7RNAPol and SpCas9 and resistant to hygromycin	Louradour, Ferreira, et al. 2022	MHOM/IL/02/LRC- L747
L. tropica MA37 △spo11-Pac	MA37 SPO11 null mutant (puromycin resistant)	This paper	MHOM/JO/94/MA37
L. tropica MA37 △spo11 eGFP-Neo	MA37 SPO11 null mutant (puromycin resistant), expressing eGFP and resistant to neomycin	This paper	MHOM/JO/94/MA37
L. tropica MA37 △hop1-Pac	MA37 HOP1 null mutant (puromycin resistant)	This paper	MHOM/JO/94/MA37
L. tropica MA37 △hop1 eGFP-Neo	MA37 HOP1 null mutant (puromycin resistant), expressing eGFP and resistant to neomycin	This paper	MHOM/JO/94/MA37
L. tropica MA37 △mnd1-Pac	MA37 MND1 null mutant (puromycin resistant)	This paper	MHOM/JO/94/MA37
L. tropica MA37 △mnd1 eGFP-Neo	MA37 MND1 null mutant (puromycin resistant), expressing eGFP and resistant to neomycin	This paper	MHOM/JO/94/MA37
L. tropica MA37 △hop2-Pac	MA37 HOP2 null mutant (puromycin resistant)	This paper	MHOM/JO/94/MA37
L. tropica MA37 △hop2 eGFP-Neo	MA37 HOP2 null mutant (puromycin resistant), expressing eGFP and resistant to neomycin	This paper	MHOM/JO/94/MA37
L. tropica MA37 △dmc1-Pac	MA37 DMC1 null mutant (puromycin resistant)	This paper	MHOM/JO/94/MA37
L. tropica MA37 △dmc1 eGFP-Neo	MA37 DMC1 null mutant (puromycin resistant), expressing eGFP and resistant to neomycin	This paper	MHOM/JO/94/MA37
L. tropica MA37 △hap2-1-Pac	MA37 HAP2-1 null mutant (puromycin resistant)	This paper	MHOM/JO/94/MA37
L. tropica MA37 △hap2-1-Pac eGFP-Neo	MA37 HAP2-1 null mutant (puromycin resistant), expressing eGFP and resistant to neomycin	This paper	MHOM/JO/94/MA37
L. tropica MA37 △hap2-2-Pac	MA37 HAP2-2 null mutant (puromycin resistant)	This paper	MHOM/JO/94/MA37
L. tropica MA37 △hap2-2-Pac eGFP-Neo	MA37 HAP2-2 null mutant (puromycin resistant), expressing eGFP and resistant to neomycin	This paper	MHOM/JO/94/MA37
L. tropica MA37 SSU-Bsd	MA37 with Blasticidin resistant gene integrated to the ribossome small subunit (SSU)	This paper	MHOM/JO/94/MA37
L. tropica MA37 mNG-HOP1-Bsd	MA37 N-terminus tag (mNeonGreen) on HOP1 and resistant to blasticidin resistant	This paper	MHOM/JO/94/MA37
L. tropica MA37 mNG-HAP2-2-Bsd	MA37 N-terminus tag (mNeonGreen) on HAP2-2 and resistant to blasticidin resistant	This paper	MHOM/JO/94/MA37
L. tropica L747 △spo11-Pac	L747 SPO11 null mutant (puromycin resistant)	This paper	MHOM/IL/02/LRC- L747
L. tropica L747 △spo11 mCherry-Sat	L747 SPO11 null mutant (puromycin resistant), expressing mCherry and resistant to nourseothricin	This paper	MHOM/IL/02/LRC- L747
L. tropica L747 △hop1-Pac	L747 HOP1 null mutant (puromycin resistant)	This paper	MHOM/IL/02/LRC- L747
L. tropica L747 △hop1-Pac mCherry-Sat	L747 HOP1 null mutant (puromycin resistant), expressing mCherry and resistant to nourseothricin	This paper	MHOM/IL/02/LRC- L747
L. tropica L747 △mnd1-Pac	L747 MND1 null mutant (puromycin resistant)	This paper	MHOM/IL/02/LRC- L747
L. tropica L747 △mnd1-Pac mCherry-Sat	L747 MND1 null mutant (puromycin resistant), expressing mCherry and resistant to nourseothricin	This paper	MHOM/IL/02/LRC- L747
L. tropica L747 △hop2-Pac	L747 HOP2 null mutant (puromycin resistant)	This paper	MHOM/IL/02/LRC- L747
L. tropica L747 △hop2-Pac mCherry-Sat	L747 HOP2 null mutant (puromycin resistant), expressing mCherry and resistant to nourseothricin	This paper	MHOM/IL/02/LRC- L747
L. tropica L747 △dmc1-Pac	L747 DMC1 null mutant (puromycin resistant)	This paper	MHOM/IL/02/LRC- L747
L. tropica L747 △dmc1-Pac mCherry-Sat	L747 DMC1 null mutant (puromycin resistant), expressing mCherry and resistant to nourseothricin	This paper	MHOM/IL/02/LRC- L747
L. tropica L747 △hap2-1-Pac	L747 HAP2-1 null mutant (puromycin resistant)	This paper	MHOM/IL/02/LRC- L747
L. tropica L747 △hap2-1-Pac mCherry-Sat	L747 HAP2-1 null mutant (puromycin resistant), expressing mCherry and resistant to nourseothricin	This paper	MHOM/IL/02/LRC- L747
L. tropica L747 △hap2-2-Pac	L747 HAP2-2 null mutant (puromycin resistant)	This paper	MHOM/IL/02/LRC- L747
L. tropica L747 △hap2-2-Pac mCherry-Sat	L747 HAP2-2 null mutant (puromycin resistant), expressing mCherry and resistant to nourseothricin	This paper	MHOM/IL/02/LRC- L747
L. tropica L747 △hop1::HOP1-Sat	L747 HOP1 re-expressed from the SSU, resistant to nourseothricin	This paper	MHOM/IL/02/LRC- L747
L. tropica L747 mNG-HOP1-Bsd	L747 N-terminus tag (mNeonGreen) on HOP1 and resistant to blasticidin resistant	This paper	MHOM/IL/02/LRC- L747
L. tropica L747 △hap2-2::HAP2-2-Sat	L747 HAP2-2 re-expressed from the SSU, resistant to nourseothricin	This paper	MHOM/IL/02/LRC- L747
L. tropica L747 mNG::HAP2-2-Bsd	L747 N-terminus tag (mNeonGreen) on HAP2-2 and resistant to blasticidin resistant	This paper	MHOM/IL/02/LRC- L747

## Sheet: Constructs
Construct	Reference
pLEXSY-cherry-Sat2	Jena Bioscience - Cat # EGE- 236
pA2-GFP-Neo	Chagas et al., 2014
LeishGEdit: pTBlast_v1	Beneke et al., 2017
LeishGEdit: pTPuro_v1	Beneke et al., 2017
LeishGEdit: pPLOTv1 blast-mNeonGreen-blast	Beneke et al., 2017
pLEXSY-L747_HOP1-Sat2	This paper
pLEXSY-L747_HAP2-2-Sat2	This paper
